# Supplementary material for: Molecular evidence for recent divergence of X- and Y-linked gene pairs in Spinacia oleracea L
Source: PLoS One. 2019 Apr 9;14(4):e0214949. doi: 10.1371/journal.pone.0214949 (PMC6456208; doi:10.1371/journal.pone.0214949)
Supplement: S3 Table — (XLSX) [file pone.0214949.s005.xlsx]

## Sheet: Sheet1
S3 Table. Nucleotide substitution rates for the comparison between S. oleracea and S. tetrandra genes.
Unigene	ORF			KS	KA	KA/KS
	Start	End	Length
comp15966_c0_seq2	128	1510	1383	0.0828	0.0028	0.0338
comp17649_c0_seq1	207	3812	3606	0.04	0.0103	0.2575
comp17959_c0_seq2	94	906	813	0.0643	0.0049	0.0762
comp18731_c0_seq1	1767	262	1506	0.0719	0	0
comp19310_c0_seq1	1186	314	873	0.11	0	0
comp19630_c0_seq1	2183	594	1590	0.0329	0	0
comp19700_c0_seq1	2171	555	1614	0.0693	0.0065	0.0938
comp20250_c0_seq1	182	3532	3351	0.0321	0.0019	0.0592
comp20518_c0_seq1	4613	729	3885	0.0649	0.002	0.0308
comp20720_c1_seq1	1774	386	1389	0.0338	0.0009	0.0266
comp20784_c0_seq1	132	1010	879	0.0916	0.0061	0.0666
comp21076_c1_seq1	1131	2846	1716	0.0763	0.0076	0.0996
comp21413_c0_seq1	327	1	327	0.0305	0.0235	0.7705
comp21634_c0_seq1	513	1769	1257	0.0947	0.0032	0.0338
comp21733_c0_seq2	1107	331	777	0.1413	0.0034	0.0241
comp24422_c0_seq2	160	1911	1752	0.0886	0.0053	0.0598
comp25196_c0_seq1	53	1345	1293	0.1123	0.0072	0.0641
comp26014_c0_seq1	333	1	333	0	0.0201	NA
comp27321_c0_seq1	376	807	432	0.0961	0.0274	0.2851
comp28130_c0_seq1	181	1671	1491	0.0351	0.0035	0.0997
comp28947_c0_seq2	2386	545	1842	0.0601	0.0079	0.1314
comp29379_c0_seq2	566	1594	1029	0.0803	0.0026	0.0324
comp32560_c0_seq1	144	1385	1242	0.0548	0.0063	0.115
comp33256_c0_seq2	1786	242	1545	0.1211	0.0034	0.0281
comp33671_c0_seq1	226	987	762	0.0891	0.0305	0.3423
comp35760_c0_seq1	65	1138	1074	0.0703	0	0
comp39916_c0_seq2	346	2727	2382	0.0889	0.0055	0.0619
comp40154_c0_seq1	383	964	582	0.0442	0.0045	0.1018
comp40593_c0_seq1	1679	354	1326	0.0882	0.008	0.0907
comp41961_c0_seq1	108	2552	2445	0.0205	0.0106	0.5171
comp42529_c0_seq1	368	2488	2121	0.0409	0.0019	0.0465
comp42778_c0_seq1	1500	118	1383	0.0417	0.0237	0.5683
comp43057_c0_seq1	162	821	660	0.0438	0.0224	0.5114
comp43219_c1_seq1	1530	325	1203	0.0799	0.0076	0.0951
comp43911_c0_seq1	4307	207	4101	0.0374	0.0045	0.1203
comp44316_c0_seq1	1750	11220	9471	0.0619	0.0065	0.105
comp44403_c0_seq1	1931	927	1005	0.0372	0.0045	0.121
comp45190_c0_seq1	4335	325	4011	0.0753	0.0049	0.0651
comp45366_c0_seq3	242	4192	3951	0.0613	0.0078	0.1272
comp46115_c0_seq1	1391	327	1065	0.1058	0.0025	0.0236
comp47215_c3_seq1	1310	204	1107	0.1099	0.0042	0.0382
comp48155_c0_seq1	1178	291	888	0.0972	0	0
comp48158_c0_seq1	1856	1002	855	0.0498	0.0155	0.3112
comp49088_c0_seq12	265	2487	2223	0.0417	0.0046	0.1103
comp49335_c0_seq1	106	1446	1341	0.0884	0.0225	0.2545
comp49437_c0_seq3	1203	118	1086	0.0862	0.011	0.1276
comp49952_c1_seq10	168	2633	2466	0.0361	0.0166	0.4598
comp50036_c0_seq1	246	1697	1452	0.0827	0.0045	0.0544
comp50045_c0_seq1	267	1733	1467	0.0866	0.0036	0.0416
comp51102_c0_seq5	65	1489	1488	0.0717	0.0037	0.0516
comp51270_c0_seq1	815	3	813	0.0182	0.0034	0.1868
comp51605_c5_seq2	810	154	657	0.1061	0	0
comp51973_c1_seq30	1423	599	825	0.1139	0.0064	0.0562
comp52334_c0_seq34	2151	430	1722	0.1284	0.0038	0.0296
comp52504_c0_seq124	668	7309	6642	0.1013	0.0043	0.0424
comp52862_c0_seq1	295	603	309	0.0721	0.0086	0.1193
comp52926_c0_seq1	191	859	669	0.0967	0.0039	0.0403
comp53095_c0_seq1	314	1762	1449	0.148	0.0073	0.0493
comp53124_c0_seq1	1052	297	756	0.0336	0	0
comp53318_c0_seq1	64	2043	2043	0.029	0.004	0.1379
comp53384_c0_seq1	313	690	378	0.0764	0	0
comp53462_c0_seq1	751	362	390	0.1796	0	0
comp53550_c0_seq1	999	340	660	0.056	0.0217	0.3875
comp53665_c0_seq1	295	1146	852	0.0934	0.0275	0.2944
comp53699_c0_seq1	951	442	510	0.0883	0.0051	0.0578
comp53793_c0_seq1	243	3458	3216	0.0235	0.0092	0.3915
comp53794_c0_seq1	1379	537	843	0.0103	0.0062	0.6019
comp53889_c0_seq1	500	1849	1350	0.1349	0.0086	0.0638
comp53941_c0_seq1	350	1954	1605	0.0735	0.0033	0.0449
comp54067_c0_seq1	843	286	558	0.1102	0.0047	0.0426
comp54085_c0_seq1	152	1078	927	0.0975	0.0141	0.1446
comp54131_c0_seq1	1833	115	1719	0.0968	0.0212	0.219
comp54200_c0_seq1	504	1634	1131	0.1123	0.0012	0.0107
comp54206_c0_seq1	1742	501	1242	0.127	0.0196	0.1543
comp54227_c0_seq1	309	1955	1647	0.0637	0.0008	0.0126
comp54273_c0_seq1	165	803	639	0.0738	0.0146	0.1978
comp54392_c0_seq1	149	1147	999	0.0178	0.0149	0.8371
comp54417_c0_seq1	2358	661	1698	0.0414	0.0031	0.0749
comp54476_c0_seq1	135	3092	2958	0.0592	0.0179	0.3024
comp54499_c0_seq1	956	342	615	0.092	0	0
comp54570_c0_seq1	405	1826	1422	0.0254	0	0
comp54676_c0_seq1	171	1937	1767	0.0447	0.0023	0.0515
comp54818_c0_seq1	2618	279	2340	0.1203	0.0034	0.0283
comp54821_c0_seq1	262	621	360	0	0.0151	NA
comp55071_c0_seq1	228	1217	990	0.0848	0.0013	0.0153
comp55283_c0_seq1	1731	505	1227	0.0979	0.0043	0.0439
comp55346_c0_seq1	117	1100	984	0.0475	0.004	0.0842
comp55456_c0_seq1	105	1112	1008	0.0319	0.0051	0.1599
comp55566_c0_seq1	171	1535	1365	0.0778	0.0077	0.099
comp55697_c0_seq1	975	226	750	0.1044	0.009	0.0862
comp55789_c0_seq1	833	270	564	0.1257	0.0047	0.0374
comp55936_c0_seq1	2431	287	2145	0.1173	0.0025	0.0213
comp55944_c0_seq1	314	1009	696	0.1422	0.0117	0.0823
comp56064_c0_seq1	99	1301	1203	0.0771	0.0086	0.1115
comp56093_c0_seq1	214	591	378	0.0222	0.0105	0.473
comp57469_c0_seq1	2029	308	1722	0.106	0.0038	0.0358
comp57641_c0_seq1	1024	329	696	0.0492	0.0057	0.1159
comp58020_c0_seq1	481	1632	1152	0.0914	0.0139	0.1521
comp58187_c0_seq1	316	789	474	0.0747	0	0
comp58271_c0_seq1	175	477	303	0.0277	0.0044	0.1588
Mean				0.073646	0.007418	0.132557
Standard error				0.00359359	0.000709951	0.0169005
