# Supplementary material for: Molecular evidence for recent divergence of X- and Y-linked gene pairs in Spinacia oleracea L
Source: PLoS One. 2019 Apr 9;14(4):e0214949. doi: 10.1371/journal.pone.0214949 (PMC6456208; doi:10.1371/journal.pone.0214949)
Supplement: S4 Table — (XLSX) [file pone.0214949.s006.xlsx]

## Sheet: Sheet1
S4 Table. SNP typing markers developed in this study.
Marker	Target unigene	Position of target SNP (bp)	BLASTn search of unigenes against spinach_genome.v1	E-value	Marker type	Band size (bp) 03-009♂/♀	Forward primer sequence (5'-3')	Reverse primer sequence (5'-3')	Annealing temperature (°C)
SP_0073	comp18846_c0_seq1	1021	chr4	0	CAPS (RsaI)	720, 658, 62 / 658, 62	GGGTGTAATTGCTTCATTGGAG	GGTTGGGCTAACTTGTAGTTC	54
SP_0074	comp18855_c0_seq1	1557	SpoScf_00670	2.54e-178	dCAPS (NcoI)	154, 130, 24 / 154	GAAGACATGCAGTCCCATTTCACC	GATGTGACCCAAACATTGCG	54
SP_0075	comp19087_c1_seq1	830	chr4	0	dCAPS (Hpa II)	188, 163, 25 / 188	TTCTTGAGTTTGAGCAGTCATGCCG	AAAGACGGAGAGAGCTGAGC	54
SP_0077	comp22234_c0_seq1	1489	chr4	0	allele-specific	252 / NA	GATTAACATTGGACATTTTGAAC	CTCACGGAAGAAGTGAACAC	54
SP_0078	comp26781_c0_seq1	313	chr4	0	dCAPS (KpnI)	250, 228, 22 / 228, 22	GTCAATGTAGTCAGCTACTG	TTGGTTGATCTGGTCCGGGTAC	54
SP_0079	comp32199_c0_seq1	719	Super_scaffold_232	0	CAPS (TaqαI)	228, 198, 20 / 228	ATTCTATCAATGGCAGGTTGCTG	GCGCCACAGTTGAAAGTTCC	54
SP_0080	comp32303_c0_seq1	405	SpoScf_01507	0	CAPS (HinfI)	526, 420, 106 / 420, 106	CGCAACAACCACAACATTTC	CCCGCTCACCACTAATCTTA	53
SP_0081	comp32347_c0_seq1	856	chr4	0	dCAPS (TaqαI)	176, 148, 28 / 148, 28	GATGGAAGCATAATTCGTCTGTTTTTCG	TGCAAACCTGAAAGTGGAGG	54
SP_0083	comp38376_c0_seq1	2760	chr3	0	dCAPS (HhaI)	266, 244, 22 / 266	TGATGCAGGAAGAAAGGGAC	ACCTGAGCGTGAAAATCCTAGC	54
SP_0084	comp38649_c0_seq1	660	chr4	0	dCAPS (DdeI)	179,156, 23 / 179	CCCTGACTAAGTGGAGATTC	GTTTCTGAGTTGATTTGCTCCTT	54
SP_0085	comp40573_c0_seq1	1335	SpoScf_02447	0	dCAPS (TaqαI)	161, 137, 24 / 161	CCCCTATTATGCTTTGCCCA	TGTAGCTAGTTTTACCTCAACCTC	54
SP_0086	comp41371_c0_seq2	110	SpoScf_00060	0	dCAPS (DdeI)	249, 229, 20 / 249	CTTGCCTTGACAACTCCTCA	TGAAATCTCAGCTGCAGCAG	54
SP_0088	comp45039_c0_seq1	1013	Super_scaffold_60	0	dCAPS (DdeI)	89, 68, 21 / 68, 21	TCATCGACAACCACTAGGTG	CCAACTTCCCTGTCCGAAAACCTCA	54
SP_0089	comp45344_c0_seq1	3144	SpoScf_01771	0	allele-specific	336 / NA	AATGAACAGCGGAATCAAAC	CAATGTCGGTGTACTGTCAC	54
SP_0090	comp47159_c0_seq1	501	chr4	0	allele-specific	756 / NA	GAATCTAAACTTCGGGATCCT	GAGGGCAGAAGTTCAGTATAC	54
SP_0091	comp50243_c0_seq2	894	Super_scaffold_66	0	dCAPS (HaeIII)	181, 154, 27 / 154, 27	TCTCTTGATCGAGGATGTGG	GAGCAGCACTTTTTTCAATTTTTCTGG	54
SP_0093	comp50644_c1_seq2	415	chr3	0	CAPS (DdeI)	300, 262, 38 / 300	CCTACAATGGCTTCCTTGAC	TGATGATCCTACAGGACCTC	54
SP_0095	comp50953_c0_seq8	1289	chr4	0	allele-specific	284 / NA	TGCTGATGTCCATATCTGTC	GCTACTAGAACACCCATTTGTG	54
SP_0096	comp52213_c0_seq1	846	SpoScf_00670	0	dCAPS (HpaI)	235, 208, 27 / 235	TCAATGTGACAATCAGGAGTCC	TTTGTTTGTGATGAAGGGAAAGAAGCC	54
SP_0097	comp59512_c0_seq1	2406	chr4	0	dCAPS (XbaI)	205, 178 / 205	CACTATTAGTCTCTGGGGTG	AATCTTATTGTAGCTTGCAGTGATTCT	54
SP_0100	comp50308_c0_seq1	1565	chr4	0	dCAPS (Taq I)	180, 156, 23 / 180	TTCCCTGGCCATGCCTCATACTATC	GATGGTACTGCTGCAGAAAGTG	50
SP_0128	comp34864_c0_seq1	1497	chr4	0	dCAPS (Xba I)	221, 18 / 239, 221, 18	TTTGTTAGCGGGTCGGGTCTAG	TGGCAAATTGCCAATTTTCACGATAG	50
SP_0152	comp33549_c0_seq1	521	chr3	0	dCAPS (EcoRI)	188, 164, 24 / 164, 24	CTTTCCACCTCTACTGAACGAATT	TCCAGCAATTAAAGGATGTACTG	50
SP_0153	comp33723_c0_seq1	1728	chr4	0	dCAPS (XbaI)	222, 200, 22 / 222	CATTCGCGTCAACATCGTCTAG	GTGGGCCTAATGCAATTAGAAC	50
SP_0154	comp50659_c0_seq3	2470	SpoScf_00060	0	dCAPS (KpnI)	212, 188, 24 / 212	AAGAGGCAAGCAGTTTTCCGGTAC	GGCCAAGGCATGATCATCAG	50
SP_0157	comp46724_c0_seq1	1280	chr4	0	allele-specific	233 / NA	GGCCCAAGTTCATGGAATCTTATT	GGACCAAATGCTCCTGCTTC	57
SP_0158	comp39641_c0_seq1	485	SpoScf_01823	0	allele-specific	375 / NA	CATAACCCATAAGACCGCCAACAT	GTCATGGTGCGGGAATTCTAC	57
SP_0166	comp49893_c0_seq1	1668	Super_scaffold_232	0	allele-specific	422 / NA	CTGGAGAATCGTCTTCGTTAGCT	GCATGGGCTTGTTCTCCTAG	56.5
SP_0167	comp51453_c0_seq1	2788	chr4	0	allele-specific	324 / NA	ATTGTGGGTGTTTTTGATGTGCAG	CCTTCTACGCACAAGCTGATCAC	56
SP_0256	comp21587_c0_seq1	1327	chr4	0	CAPS (ScrFI)	208, 100 / 308, 208, 100	CAACTCAGTAGGAGGCATCAAG	CACTTATAGCACTAGCCCTTGC	57
SP_0257	comp41615_c0_seq2	913	chr4	0	CAPS (Mbo I)	555 / 555, 411, 144	GCACACCTAAATCTCACTGATAGCC	GCACACCTAAATCTCACTGATAGCC	58
SP_0258	comp32454_c0_seq1	856	chr4	0	dCAPS (AluI)	250, 227, 23 / 227, 23	GGATCCTGAGAATTGTCAGCCCAGC	CGAAAGACCTGGTGCTGGACCTG	62
SP_0259	comp41527_c0_seq1	1066	chr4	0	CAPS (ScrFI)	357, 246, 111 / 246, 111	GAAGCTTGTGGTCATAACCTCGAC	ATACCTGACATTAGCAGTAGGCGTC	59
SP_0260	comp49566_c0_seq4	526	chr4	0	dCAPS (MboI)	286, 255, 31 / 286	TTCCACCATACAAAAGATGCACACCAATATAG	TGGATTCTGAGTAGTTAGGTGATGGG	59
SP_0261	comp43645_c0_seq1	742	Super_scaffold_232	0	CAPS (NcoI)	758, 492, 266 / 492, 266	CACACTTTCTGACAACAGAAGC	ATGTCTCAGTTATACACGCACC	55.5
SP_0262	comp49000_c0_seq6	647	Super_scaffold_232	0	dCAPS (DraIII)	243, 221, 22 / 243	GTGATAGATGATAAATCCCATAGACAG	TGGACTCAAAATCATATACTTCACTTC	54
SP_0264	comp34398_c0_seq1	1895	SpoScf_02117	0	CAPS (BsmAI)	581, 406, 175 / 581	GTTGCATAATATTAGCGCGATAAGGC	TACCTTCAAAAGCTGACACGATATCG	57
SP_0265	comp50844_c0_seq1	2620	SpoScf_01441	0	dCAPS (ApoI)	217, 193, 24 / 193, 24	GGGGTGTGATGACACCGATCTTGAATT	CAATGGTCTATTGTCTTCAGCATCCGACATC	61
SP_0267	comp32433_c0_seq1	1711	SpoScf_00487	8.27e-118	dCAPS (XhoI)	183, 160, 23 / 160, 23	ACGCTGGGAGGAAATTTCTCGA	GTTATTGTACACTTTATGCGTGCAGG	54
NA, not amplified.
