# Supplementary material for: Molecular evidence for recent divergence of X- and Y-linked gene pairs in Spinacia oleracea L
Source: PLoS One. 2019 Apr 9;14(4):e0214949. doi: 10.1371/journal.pone.0214949 (PMC6456208; doi:10.1371/journal.pone.0214949)
Supplement: S6 Table — (XLSX) [file pone.0214949.s008.xlsx]

## Sheet: Sheet1
S6 Table. BLAST search for spinach sex-chromosomal unigenes.
Unigene	BLASTx against NR	E-value	Annotation	BLASTn against spinach_genome.v1	E-value
comp18640_c0_seq1	#	#	#	chr3	0
comp18846_c0_seq1	ref|XP_021843860.1|	0	protoheme IX farnesyltransferase, mitochondrial [Spinacia oleracea]	chr4	0
comp18855_c0_seq1	ref|XP_021858704.1|	0	zeta-carotene desaturase, chloroplastic/chromoplastic [Spinacia oleracea]	SpoScf_00670	2.54e-178
comp19087_c1_seq1	ref|XP_021843850.1|	1e-132	nascent polypeptide-associated complex subunit alpha-like protein 1 [Spinacia oleracea]	chr4	0
comp21013_c0_seq1	ref|XP_021861202.1|	0	probable serine/threonine-protein kinase BSK3 [Spinacia oleracea]	Super_scaffold_232	0
comp21424_c0_seq1	ref|XP_021852202.1|	1e-145	putative clathrin assembly protein At4g40080 [Spinacia oleracea]	Super_scaffold_232	0
comp22234_c0_seq1	ref|XP_021864945.1|	0	AUGMIN subunit 6 [Spinacia oleracea]	chr4	0
comp23335_c0_seq1	ref|XP_021836734.1|	1e-61	SWR1-complex protein 4 [Spinacia oleracea]	SpoScf_00874	0
comp26781_c0_seq1	ref|XP_021863635.1|	0	malate dehydrogenase [NADP], chloroplastic [Spinacia oleracea]	chr4	0
comp29361_c0_seq1	ref|XP_021855613.1|	8e-17	6,7-dimethyl-8-ribityllumazine synthase, chloroplastic [Spinacia oleracea]	chr4	7.12e-49
comp32199_c0_seq1	ref|XP_021850419.1|	1e-129	trafficking protein particle complex subunit 5 [Spinacia oleracea]	Super_scaffold_232	0
comp32303_c0_seq1	ref|XP_021854084.1|	1e-153	transcription initiation factor TFIID subunit 12 isoform X1 [Spinacia oleracea]	SpoScf_01507	0
comp32347_c0_seq1	ref|XP_021854033.1|	0	pentatricopeptide repeat-containing protein At5g48730, chloroplastic [Spinacia oleracea]	chr4	0
comp32433_c0_seq1	ref|XP_021859352.1|	0	U-box domain-containing protein 40 [Spinacia oleracea]	SpoScf_00487	8.27e-118
comp32454_c0_seq1	ref|XP_021864915.1|	0	3-phosphoinositide-dependent protein kinase 2-like [Spinacia oleracea]	chr4	0
comp33549_c0_seq1	ref|XP_021858901.1|	0	uncharacterized protein LOC110798074 [Spinacia oleracea]	chr3	0
comp33576_c0_seq1	#	#	#	chr4	0
comp33723_c0_seq1	ref|XP_021863993.1|	0	actin-related protein 2/3 complex subunit 5A [Spinacia oleracea]	chr4	0
comp33872_c0_seq1	#	#	#	Super_scaffold_60	0
comp34398_c0_seq1	ref|XP_021836980.1|	0	threonine synthase, chloroplastic-like [Spinacia oleracea]	SpoScf_02117	0
comp36480_c1_seq2	ref|XP_021853161.1|	0	pentatricopeptide repeat-containing protein At4g39620, chloroplastic [Spinacia oleracea]	chr4	0
comp37879_c0_seq1	ref|XP_021849566.1|	0	probable metal-nicotianamine transporter YSL6 [Spinacia oleracea]	SpoScf_01652	0
comp38376_c0_seq1	ref|XP_021858907.1|	0	DNA gyrase subunit A, chloroplastic/mitochondrial isoform X2 [Spinacia oleracea]	chr3	0
comp38649_c0_seq1	ref|XP_021852629.1|	0	probable cinnamyl alcohol dehydrogenase 1 [Spinacia oleracea]	chr4	0
comp39327_c0_seq1	ref|XP_021847204.1|	0	probable protein phosphatase 2C 12 [Spinacia oleracea]	Super_scaffold_60	0
comp39602_c0_seq2	ref|XP_021859227.1|	0	protein WVD2-like 1 isoform X1 [Spinacia oleracea]	SpoScf_00787	0
comp39641_c0_seq1	ref|XP_021861751.1|	0	UDP-glucose:glycoprotein glucosyltransferase [Spinacia oleracea]	SpoScf_01823	0
comp39876_c0_seq2	ref|XP_021836246.1|	0	L-ascorbate oxidase homolog [Spinacia oleracea]	SpoScf_01759	0
comp40573_c0_seq1	ref|XP_021837713.1|	0	histone-lysine N-methyltransferase setd3 [Spinacia oleracea]	SpoScf_02447	0
comp41154_c0_seq1	#	#	#	chr4	0
comp41371_c0_seq2	ref|XP_021846643.1|	1e-83	GDSL esterase/lipase At4g10955 [Spinacia oleracea]	SpoScf_00060	0
comp41476_c0_seq1	#	#	#	Super_scaffold_232	0
comp41527_c0_seq1	ref|XP_021857279.1|	0	uncharacterized GPI-anchored protein At4g28100 [Spinacia oleracea]	chr4	0
comp42108_c0_seq1	ref|XP_021861405.1|	4e-64	dual specificity protein phosphatase 1 isoform X2 [Spinacia oleracea]	SpoScf_01507	0
comp43645_c0_seq1	ref|XP_021848842.1|	0	uncharacterized protein LOC110788510 isoform X1 [Spinacia oleracea]	Super_scaffold_232	0
comp44743_c0_seq1	ref|XP_021853302.1|	0	la-related protein 1A [Spinacia oleracea]	chr4	0
comp44781_c0_seq3	ref|XP_021847200.1|	0	BTB/POZ domain-containing protein At3g22104 [Spinacia oleracea]	Super_scaffold_60	0
comp45039_c0_seq1	ref|XP_021847201.1|	0	xyloglucan endotransglucosylase/hydrolase protein 9 [Spinacia oleracea]	Super_scaffold_60	0
comp45344_c0_seq1	ref|XP_021854598.1|	0	histone-lysine N-methyltransferase ATXR3 [Spinacia oleracea]	SpoScf_01771	0
comp45700_c0_seq2	#	#	#	chr5	4.01e-134
comp46724_c0_seq1	ref|XP_021851016.1|	0	serine/threonine-protein kinase/endoribonuclease IRE1a-like [Spinacia oleracea]	chr4	0
comp46844_c0_seq1	ref|XP_021846410.1|	9e-13	DNA excision repair protein ERCC-8 isoform X2 [Spinacia oleracea]	SpoScf_00108	0
comp46846_c0_seq2	#	#	#	SpoScf_00655	2.66e-151
comp47159_c0_seq1	ref|XP_021857899.1|	0	protection of telomeres protein 1b-like isoform X1 [Spinacia oleracea]	chr4	0
comp47416_c0_seq2	#	#	#	chr3	6.62e-112
comp47931_c0_seq4	ref|XP_021861969.1|	0	nucleosome assembly protein 1;4-like [Spinacia oleracea]	Super_scaffold_232	0
comp47939_c1_seq1	ref|XP_021860173.1|	0	TBC1 domain family member 13-like isoform X1 [Spinacia oleracea]	SpoScf_00409	0
comp48410_c1_seq1	#	#	#	Super_scaffold_66	0
comp49000_c0_seq6	ref|XP_021857136.1|	0	phosphatidate phosphatase PAH2 isoform X1 [Spinacia oleracea]	Super_scaffold_232	0
comp49436_c0_seq1	ref|XP_021858923.1|	0	epidermal growth factor receptor substrate 15-like 1 [Spinacia oleracea]	chr4	0
comp49566_c0_seq4	ref|XP_021850779.1|	0	uncharacterized protein LOC110790308 isoform X1 [Spinacia oleracea]	chr4	0
comp49789_c0_seq1	ref|XP_021859044.1|	8e-92	60S ribosomal protein L13-1-like [Spinacia oleracea]	Super_scaffold_232	0
comp49795_c0_seq1	ref|XP_021843689.1|	1e-142	uncharacterized protein LOC110783650 [Spinacia oleracea]	SpoScf_00032	0
comp49893_c0_seq1	ref|XP_021863976.1|	0	protein ARABIDILLO 1-like [Spinacia oleracea]	Super_scaffold_232	0
comp49974_c0_seq2	ref|XP_021843927.1|	0	cell division control protein 6 homolog B-like [Spinacia oleracea]	chr1	0
comp50197_c0_seq1	ref|XP_021856550.1|	0	probable xyloglucan endotransglucosylase/hydrolase protein 23 [Spinacia oleracea]	SpoScf_00279	0
comp50243_c0_seq2	ref|XP_021846152.1|	0	uridine nucleosidase 1 isoform X1 [Spinacia oleracea]	Super_scaffold_66	0
comp50308_c0_seq1	ref|XP_021863440.1|	0	uncharacterized protein LOC110802299 [Spinacia oleracea]	chr4	0
comp50644_c1_seq2	ref|XP_021852278.1|	1e-143	E3 ubiquitin-protein ligase RNF14-like [Spinacia oleracea]	chr3	0
comp50659_c0_seq3	ref|XP_021865148.1|	0	eukaryotic translation initiation factor 3 subunit G-B-like [Spinacia oleracea]	SpoScf_00060	0
comp50662_c0_seq3	ref|XP_021843409.1|	0	RINT1-like protein MAG2L [Spinacia oleracea]	Super_scaffold_60	0
comp50740_c0_seq1	ref|XP_021847867.1|	1e-05	F-box protein CPR30-like [Spinacia oleracea]	chr3	0
comp50773_c0_seq3	ref|XP_021860206.1|	0	uncharacterized protein LOC110799287 isoform X1 [Spinacia oleracea]	chr3	0
comp50843_c0_seq2	ref|XP_021849276.1|	0	eukaryotic translation initiation factor 2 subunit gamma-like [Spinacia oleracea]	chr3	9.76e-167
comp50844_c0_seq1	ref|XP_021835638.1|	0	myosin-binding protein 1-like [Spinacia oleracea]	SpoScf_01441	0
comp50907_c0_seq4	ref|XP_021836374.1|	1e-118	protein FAM192A isoform X2 [Spinacia oleracea]	chr4	0
comp50953_c0_seq8	ref|XP_021846473.1|	0	ruvB-like 2 [Spinacia oleracea]	chr4	0
comp51118_c0_seq3	ref|XP_021863484.1|	2e-61	60S ribosomal protein L10 [Spinacia oleracea]	SpoScf_00659	0
comp51420_c0_seq2	ref|XP_021843069.1|	3e-43	CBL-interacting serine/threonine-protein kinase 21 [Spinacia oleracea]	Super_scaffold_232	0
comp51453_c0_seq1	ref|XP_021858180.1|	0	uncharacterized protein LOC110797374 [Spinacia oleracea]	chr4	0
comp51683_c8_seq16	ref|XP_021835883.1|	0	amino-acid permease BAT1 homolog [Spinacia oleracea]	chr4	0
comp51767_c0_seq2	ref|XP_021866363.1|	0	uncharacterized protein LOC110805071 [Spinacia oleracea]	chr2	0
comp51849_c4_seq1	ref|XP_021846742.1|	0	uncharacterized protein LOC110786499 isoform X1 [Spinacia oleracea]	chr4	0
comp51901_c1_seq31	ref|XP_021858496.1|	6e-85	NADH dehydrogenase [ubiquinone] 1 alpha subcomplex subunit 6 [Spinacia oleracea]	Super_scaffold_80	0
comp51959_c0_seq3	ref|XP_021862101.1|	2e-29	serine/threonine-protein kinase EDR1 [Spinacia oleracea]	chr4	0
comp52055_c0_seq1	ref|XP_021851137.1|	0	nucleolar complex protein 4 homolog B-like [Spinacia oleracea]	chr2	0
comp52201_c0_seq3	ref|XP_021837323.1|	0	protein TRANSPORT INHIBITOR RESPONSE 1-like [Spinacia oleracea]	SpoScf_01624	0
comp52213_c0_seq1	ref|XP_021858705.1|	0	DNA damage-repair/toleration protein DRT102 [Spinacia oleracea]	SpoScf_00670	0
comp52326_c1_seq8	ref|XP_021846323.1|	0	TOM1-like protein 1 [Spinacia oleracea]	chr3	0
comp52369_c1_seq1	ref|XP_021866664.1|	4e-31	pentatricopeptide repeat-containing protein At1g52620 [Spinacia oleracea]	chr1	0
comp52408_c0_seq4	ref|XP_021837697.1|	0	protein CHROMOSOME TRANSMISSION FIDELITY 7-like [Spinacia oleracea]	chr4	0
comp52474_c2_seq2	ref|XP_021845684.1|	0	ABC transporter G family member 34-like isoform X1 [Spinacia oleracea]	chr2	0
comp52503_c0_seq1	#	#	#	chr2	0
comp52531_c4_seq14	#	#	#	SpoScf_03215	0
comp52540_c0_seq9	ref|XP_021836504.1|	2e-42	probable LL-diaminopimelate aminotransferase, chloroplastic [Spinacia oleracea]	chr4	0
comp52545_c0_seq18	ref|XP_021850557.1|	0	sulfate transporter 1.2-like [Spinacia oleracea]	SpoScf_02680	0
comp52577_c1_seq14	ref|XP_021859343.1|	0	F-box protein At3g54460-like [Spinacia oleracea]	chr3	0
comp52579_c1_seq1	ref|XP_021859343.1|	0	F-box protein At3g54460-like [Spinacia oleracea]	chr4	0
comp52587_c1_seq71	ref|XP_021856465.1|	0	zinc finger protein ZOP1 [Spinacia oleracea]	chr1	0
comp52603_c0_seq2	ref|XP_021850898.1|	0	uncharacterized protein LOC110790428 [Spinacia oleracea]	SpoScf_02059	0
comp52604_c0_seq12	ref|XP_021850898.1|	5e-16	uncharacterized protein LOC110790428 [Spinacia oleracea]	SpoScf_03966	0
comp52608_c0_seq4	ref|XP_021850898.1|	1e-31	uncharacterized protein LOC110790428 [Spinacia oleracea]	SpoScf_03149	0
comp52612_c0_seq2	ref|XP_021850898.1|	3e-12	uncharacterized protein LOC110790428 [Spinacia oleracea]	chr2	0
comp52811_c0_seq1	ref|XP_021856386.1|	1e-151	50S ribosomal protein L6, chloroplastic [Spinacia oleracea]	chr4	0
comp53161_c0_seq1	ref|XP_021849689.1|	1e-158	ran-binding protein 1 homolog b [Spinacia oleracea]	chr4	0
comp53213_c0_seq1	ref|XP_021848847.1|	0	cysteine synthase [Spinacia oleracea]	chr6	0
comp54189_c0_seq1	ref|XP_021839087.1|	0	histone-lysine N-methyltransferase, H3 lysine-9 specific SUVH1-like [Spinacia oleracea]	SpoScf_03187	0
comp59512_c0_seq1	ref|XP_021862100.1|	0	uncharacterized protein LOC110801091 [Spinacia oleracea]	chr4	0
comp14690_c0_seq1	#	#	#	SpoScf_02130	0
comp17341_c0_seq1	ref|XP_021844536.1|	4e-34	ACT domain-containing protein ACR8 [Spinacia oleracea]	SpoScf_01926	0
comp18290_c0_seq1	ref|XP_021835069.1|	1e-142	probable LRR receptor-like serine/threonine-protein kinase At4g30520 isoform X2 [Spinacia oleracea]	chr4	0
comp18775_c0_seq1	ref|XP_021836408.1|	0	U2 small nuclear ribonucleoprotein A' [Spinacia oleracea]	chr4	0
comp20290_c0_seq1	ref|XP_021859462.1|	0	ribosome-recycling factor, chloroplastic [Spinacia oleracea]	Super_scaffold_139	0
comp20344_c0_seq1	ref|XP_021857566.1|	1e-118	coiled-coil domain-containing protein 12 [Spinacia oleracea]	chr1	0
comp20530_c0_seq1	ref|XP_021859741.1|	0	MLP-like protein 34 [Spinacia oleracea]	chr2	0
comp20602_c0_seq1	ref|XP_021856340.1|	1e-163	mitochondrial import receptor subunit TOM5 homolog [Spinacia oleracea]	chr4	0
comp21587_c0_seq1	ref|XP_021852493.1|	0	endoglucanase 24-like [Spinacia oleracea]	chr4	0
comp21758_c0_seq1	ref|XP_021852925.1|	2e-85	trihydrophobin-like [Spinacia oleracea]	SpoScf_01127	0
comp23666_c0_seq1	ref|XP_021859067.1|	0	pentatricopeptide repeat-containing protein At5g42310, mitochondrial-like [Spinacia oleracea]	chr4	0
comp23800_c0_seq1	ref|XP_021849723.1|	5e-42	uncharacterized protein LOC110789371 [Spinacia oleracea]	Super_scaffold_51	0
comp25507_c0_seq1	ref|XP_021848566.1|	2e-91	zinc finger protein NUTCRACKER [Spinacia oleracea]	Super_scaffold_147	0
comp26579_c0_seq2	ref|XP_021858388.1|	1e-77	quinone oxidoreductase PIG3 [Spinacia oleracea]	SpoScf_02206	2.64e-108
comp26830_c0_seq1	ref|XP_021856697.1|	2e-82	uncharacterized protein LOC110795966 [Spinacia oleracea]	chr4	0
comp29745_c0_seq1	ref|XP_021838708.1|	0	fructose-bisphosphate aldolase 1, chloroplastic [Spinacia oleracea]	SpoScf_02916	0
comp32821_c0_seq2	ref|XP_021854501.1|	0	uncharacterized protein LOC110793877 isoform X1 [Spinacia oleracea]	SpoScf_04773	0
comp32877_c0_seq1	ref|XP_021848411.1|	0	probable F-actin-capping protein subunit beta isoform X1 [Spinacia oleracea]	chr4	1.35e-165
comp32895_c0_seq1	ref|XP_021842126.1|	0	uncharacterized protein LOC110782315 [Spinacia oleracea]	chr2	0
comp32915_c0_seq1	#	#	#	SpoScf_00596	5.49e-173
comp33157_c0_seq1	ref|XP_021849652.1|	0	F-box protein SKIP23-like isoform X1 [Spinacia oleracea]	chr4	0
comp33377_c0_seq1	ref|XP_021838710.1|	1e-169	uncharacterized protein LOC110778466 [Spinacia oleracea]	SpoScf_02916	0
comp33379_c0_seq1	ref|XP_021838710.1|	0	uncharacterized protein LOC110778466 [Spinacia oleracea]	SpoScf_01804	0
comp33920_c0_seq1	#	#	#	chr4	0
comp34083_c0_seq1	ref|XP_021867248.1|	0	beta-glucosidase 40 isoform X1 [Spinacia oleracea]	SpoScf_01054	0
comp34864_c0_seq1	ref|XP_021857317.1|	0	inner membrane protein PPF-1, chloroplastic isoform X2 [Spinacia oleracea]	chr4	0
comp35610_c0_seq1	ref|XP_021863013.1|	1e-113	protein LHCP TRANSLOCATION DEFECT [Spinacia oleracea]	chr4	0
comp39218_c0_seq1	ref|XP_021847268.1|	0	auxin efflux carrier component 4-like isoform X2 [Spinacia oleracea]	chr3	0
comp39456_c0_seq1	ref|XP_021850382.1|	9e-52	protease Do-like 5, chloroplastic isoform X1 [Spinacia oleracea]	SpoScf_01926	0
comp39557_c0_seq1	ref|XP_021841616.1|	5e-43	peptide-N4-(N-acetyl-beta-glucosaminyl)asparagine amidase A [Spinacia oleracea]	chr6	0
comp41102_c0_seq1	ref|XP_021838026.1|	1e-145	ras-related protein Rab11B [Spinacia oleracea]	SpoScf_02560	0
comp41113_c0_seq1	ref|XP_021863723.1|	0	tRNA (guanine(10)-N2)-methyltransferase homolog [Spinacia oleracea]	chr4	0
comp41560_c0_seq1	ref|XP_021845848.1|	7e-51	putative SERF-like protein [Spinacia oleracea]	SpoScf_00597	2.07e-129
comp41615_c0_seq2	ref|XP_021852495.1|	1e-160	zinc finger protein GIS2-like [Spinacia oleracea]	chr4	0
comp42154_c0_seq1	ref|XP_021852497.1|	0	zinc finger CCCH domain-containing protein 19 isoform X2 [Spinacia oleracea]	chr4	0
comp42352_c0_seq1	ref|XP_021860658.1|	0	protein EIN4 [Spinacia oleracea]	Super_scaffold_201	0
comp42461_c0_seq1	ref|XP_021863942.1|	6e-07	uncharacterized protein LOC110802802 isoform X1 [Spinacia oleracea]	SpoScf_02916	0
comp42571_c0_seq1	#	#	#	Super_scaffold_139	0
comp42892_c1_seq1	ref|XP_021861950.1|	0	myosin-2 [Spinacia oleracea]	SpoScf_01974	0
comp43346_c0_seq1	ref|XP_021836436.1|	1e-129	B-box zinc finger protein 19-like isoform X2 [Spinacia oleracea]	SpoScf_01926	0
comp43423_c0_seq3	ref|XP_021856126.1|	8e-89	glutathione S-transferase-like [Spinacia oleracea]	chr3	0
comp43796_c0_seq2	ref|XP_021849951.1|	0	uncharacterized protein LOC110789562 [Spinacia oleracea]	chr4	0
comp44064_c0_seq1	ref|XP_021838159.1|	0	monothiol glutaredoxin-S15, mitochondrial [Spinacia oleracea]	chr4	0
comp44081_c0_seq2	ref|XP_021841713.1|	1e-32	GEM-like protein 4 [Spinacia oleracea]	chr1	3.78e-82
comp45136_c0_seq1	ref|XP_021847499.1|	0	phosphoinositide phosphatase SAC2-like [Spinacia oleracea]	chr4	0
comp45616_c0_seq1	#	#	#	chr3	0
comp45718_c0_seq1	#	#	#	chr2	0
comp46233_c0_seq1	ref|XP_021849050.1|	0	denticleless protein homolog [Spinacia oleracea]	chr4	0
comp46651_c0_seq1	ref|XP_021849601.1|	0	probable protein phosphatase 2C 72 [Spinacia oleracea]	SpoScf_01108	8.76e-176
comp46713_c0_seq2	#	#	#	chr3	2.24e-84
comp46936_c1_seq2	ref|XP_021854673.1|	0	DDT domain-containing protein DDB_G0282237 [Spinacia oleracea]	SpoScf_01811	0
comp47199_c0_seq1	ref|XP_021850072.1|	3e-10	probable RNA exonuclease C9B6.11c [Spinacia oleracea]	SpoScf_02162	0
comp47720_c0_seq4	ref|XP_021845232.1|	3e-93	auxin-responsive protein SAUR32-like [Spinacia oleracea]	chr4	0
comp47883_c0_seq3	ref|XP_021842835.1|	1e-163	cyclin-D1-1 isoform X2 [Spinacia oleracea]	SpoScf_01722	0
comp48609_c0_seq3	ref|XP_021854455.1|	1e-126	serine/threonine protein phosphatase 2A 57 kDa regulatory subunit B' theta isoform-like [Spinacia oleracea]	chr4	0
comp48615_c0_seq1	ref|XP_021863863.1|	0	guanylate-binding protein 3-like isoform X1 [Spinacia oleracea]	SpoScf_02343	0
comp48642_c0_seq2	#	#	#	SpoScf_05079	0
comp49028_c0_seq1	ref|XP_021851442.1|	0	condensin complex subunit 2 [Spinacia oleracea]	chr4	0
comp49416_c0_seq2	ref|XP_021858814.1|	3e-12	zinc finger with UFM1-specific peptidase domain protein [Spinacia oleracea]	chr6	0
comp49417_c1_seq1	ref|XP_021858814.1|	2e-18	zinc finger with UFM1-specific peptidase domain protein [Spinacia oleracea]	SpoScf_00188	0
comp49438_c0_seq1	ref|XP_021858923.1|	5e-96	epidermal growth factor receptor substrate 15-like 1 [Spinacia oleracea]	Super_scaffold_124	0
comp49559_c0_seq12	ref|XP_021855294.1|	0	armadillo repeat-containing protein 7 [Spinacia oleracea]	SpoScf_02719	0
comp49600_c0_seq2	ref|XP_021851204.1|	1e-165	cardiolipin synthase (CMP-forming), mitochondrial [Spinacia oleracea]	SpoScf_00139	0
comp49946_c0_seq5	ref|XP_021852043.1|	0	mitogen-activated protein kinase homolog NTF3 [Spinacia oleracea]	SpoScf_00853	0
comp50286_c0_seq1	ref|XP_021842456.1|	0	uncharacterized protein LOC110782598 isoform X2 [Spinacia oleracea]	chr4	0
comp50464_c0_seq1	ref|XP_021852741.1|	0	ribonuclease 3-like protein 2 [Spinacia oleracea]	chr4	0
comp50536_c0_seq4	ref|XP_021854853.1|	7e-45	gibberellin 2-beta-dioxygenase 8-like isoform X2 [Spinacia oleracea]	chr5	1.26e-166
comp50566_c0_seq2	ref|XP_021863203.1|	6e-08	histidinol dehydrogenase, chloroplastic isoform X1 [Spinacia oleracea]	SpoScf_02688	0
comp50607_c0_seq4	ref|XP_021857344.1|	7e-71	thioredoxin-like 3-1, chloroplastic [Spinacia oleracea]	SpoScf_00521	1.04e-125
comp50825_c0_seq2	ref|XP_002322815.1|	0	hypothetical protein POPTR_0016s07700g [Populus trichocarpa]	chr4	0
comp50840_c1_seq5	ref|XP_021850602.1|	0	F-box/LRR-repeat protein 13-like [Spinacia oleracea]	chr6	0
comp50845_c0_seq4	ref|XP_021835638.1|	2e-11	myosin-binding protein 1-like [Spinacia oleracea]	SpoScf_00638	9.36e-68
comp50876_c1_seq3	ref|XP_021860781.1|	0	probable LRR receptor-like serine/threonine-protein kinase At1g74360 [Spinacia oleracea]	chr2	0
comp50997_c1_seq4	ref|XP_021848814.1|	0	pentatricopeptide repeat-containing protein At5g47360-like [Spinacia oleracea]	chr6	0
comp51042_c0_seq2	ref|XP_021859657.1|	0	uncharacterized protein LOC110798769 [Spinacia oleracea]	SpoScf_00935	6.84e-179
comp51150_c2_seq3	#	#	#	chr4	0
comp51172_c0_seq1	ref|XP_021860327.1|	0	uncharacterized protein LOC110799383 [Spinacia oleracea]	chr6	0
comp51199_c0_seq1	ref|XP_021843177.1|	0	metal-nicotianamine transporter YSL3-like [Spinacia oleracea]	chr2	0
comp51244_c0_seq16	ref|XP_021857297.1|	0	BRO1 domain-containing protein BROX-like [Spinacia oleracea]	chr3	0
comp51479_c3_seq11	ref|XP_021851521.1|	0	eukaryotic translation initiation factor 2 subunit alpha homolog [Spinacia oleracea]	SpoScf_00189	0
comp51566_c0_seq1	ref|XP_021843246.1|	1e-154	TP53-regulating kinase-like [Spinacia oleracea]	chr5	0
comp51603_c0_seq1	ref|XP_021856274.1|	9e-98	uncharacterized protein LOC110795566 isoform X1 [Spinacia oleracea]	SpoScf_08826	0
comp51624_c4_seq1	ref|XP_021848410.1|	0	small GTPase LIP1-like [Spinacia oleracea]	chr3	0
comp51630_c4_seq7	#	#	#	chr4	0
comp51680_c1_seq1	#	#	#	chr4	0
comp51770_c0_seq1	#	#	#	SpoScf_03805	0
comp51790_c0_seq15	ref|XP_021861265.1|	0	BTB/POZ domain-containing protein At2g04740 [Spinacia oleracea]	chr4	0
comp51815_c0_seq19	ref|XP_021858877.1|	4e-49	auxin response factor 5 [Spinacia oleracea]	SpoScf_00403	0
comp51877_c0_seq1	ref|XP_021844503.1|	0	dehydrodolichyl diphosphate synthase 6-like [Spinacia oleracea]	chr1	0
comp51888_c0_seq6	ref|WP_008433348.1|	1e-144	galactose mutarotase [Pseudomonas sp. Ag1]	SpoScf_02341	0
comp51903_c0_seq4	ref|XP_021866861.1|	0	methyltransferase-like protein 13 isoform X1 [Spinacia oleracea]	SpoScf_01105	0
comp51920_c0_seq3	ref|XP_021849842.1|	0	uncharacterized protein LOC110789482 isoform X2 [Spinacia oleracea]	chr2	0
comp51956_c0_seq9	#	#	#	SpoScf_01940	0
comp51963_c4_seq5	ref|XP_021845494.1|	0	AP2/ERF and B3 domain-containing transcription factor RAV1-like [Spinacia oleracea]	chr4	0
comp52014_c0_seq3	ref|XP_021843799.1|	0	2,3-bisphosphoglycerate-independent phosphoglycerate mutase [Spinacia oleracea]	chr5	0
comp52017_c1_seq10	ref|XP_021867151.1|	1e-18	nuclear/nucleolar GTPase 2-like [Spinacia oleracea]	SpoScf_03662	1.09e-176
comp52041_c0_seq1	ref|XP_021850190.1|	0	NADPH:quinone oxidoreductase [Spinacia oleracea]	chr3	3.28e-133
comp52065_c0_seq1	ref|XP_021866824.1|	7e-18	ras-related protein Rab7 [Spinacia oleracea]	Super_scaffold_71	0
comp52123_c1_seq2	ref|XP_021866169.1|	1e-53	uncharacterized protein LOC110804878 [Spinacia oleracea]	chr4	0
comp52156_c0_seq1	ref|XP_021847387.1|	0	leucine aminopeptidase 1-like [Spinacia oleracea]	chr4	0
comp52282_c3_seq8	ref|XP_021864689.1|	0	uncharacterized protein LOC110803478 [Spinacia oleracea]	SpoScf_01420	0
comp52353_c0_seq20	ref|XP_021842198.1|	0	disease resistance protein RGA2-like [Spinacia oleracea]	chr3	0
comp52367_c1_seq2	ref|XP_021866664.1|	0	pentatricopeptide repeat-containing protein At1g52620 [Spinacia oleracea]	chr3	0
comp52406_c0_seq7	#	#	#	SpoScf_01388	0
comp52481_c0_seq4	#	#	#	SpoScf_01969	0
comp52506_c0_seq4	#	#	#	Super_scaffold_201	0
comp52513_c0_seq60	ref|XP_021847739.1|	1e-155	uncharacterized protein LOC110787423 [Spinacia oleracea]	SpoScf_18995	5.36e-42
comp52526_c1_seq7	ref|XP_021859754.1|	1e-167	uncharacterized protein LOC110798865 [Spinacia oleracea]	Super_scaffold_124	0
comp52528_c2_seq52	ref|XP_021860989.1|	1e-128	glucosidase 2 subunit beta [Spinacia oleracea]	chr4	0
comp52582_c0_seq82	ref|XP_021844245.1|	0	probable mediator of RNA polymerase II transcription subunit 36b [Spinacia oleracea]	chr3	0
comp52584_c0_seq4	ref|XP_021856465.1|	0	zinc finger protein ZOP1 [Spinacia oleracea]	chr5	0
comp52607_c0_seq3	ref|XP_021850898.1|	0	uncharacterized protein LOC110790428 [Spinacia oleracea]	SpoScf_00297	0
comp52611_c0_seq5	ref|XP_021850898.1|	0	uncharacterized protein LOC110790428 [Spinacia oleracea]	SpoScf_00668	0
comp52613_c0_seq4	ref|XP_010670252.2|	0	PREDICTED: uncharacterized protein LOC104887336 [Beta vulgaris subsp. vulgaris]	chr3	0
comp52725_c0_seq1	ref|XP_021845231.1|	6e-81	catalase [Spinacia oleracea]	SpoScf_01926	0
comp53806_c0_seq1	ref|XP_021859464.1|	0	fatty-acid-binding protein 1 [Spinacia oleracea]	Super_scaffold_139	0
comp54533_c1_seq1	ref|XP_021861423.1|	0	basic 7S globulin-like [Spinacia oleracea]	chr3	0
comp57466_c0_seq1	ref|XP_021858067.1|	0	inositol phosphorylceramide glucuronosyltransferase 1 [Spinacia oleracea]	SpoScf_00555	0
comp58962_c0_seq1	ref|XP_021845692.1|	0	uncharacterized protein LOC110785548 [Spinacia oleracea]	chr4	0
comp59007_c0_seq1	ref|XP_021845790.1|	0	uncharacterized protein LOC110785616 isoform X1 [Spinacia oleracea]	chr4	0
comp65310_c0_seq1	#	#	#	SpoScf_02285	0
NR, NCBI non-redundant protein sequences.
spinach_CDS_v1.fa, spinach protain-coding sequences (ftp://www.spinachbase.org/pub/spinach/genome/spinach_CDS_v1.fa.gz).
spinach_genome.v1, spinach draft genome sequence (ftp://www.spinachbase.org/pub/spinach/genome/spinach_genome_v1.fa.gz).
Copy number per genome was estimated based on the number of BLAST hits with an e-value of <e-100.
