# Supplementary material for: Molecular evidence for recent divergence of X- and Y-linked gene pairs in Spinacia oleracea L
Source: PLoS One. 2019 Apr 9;14(4):e0214949. doi: 10.1371/journal.pone.0214949 (PMC6456208; doi:10.1371/journal.pone.0214949)
Supplement: S7 Table — (XLSX) [file pone.0214949.s009.xlsx]

## Sheet: Sheet1
S7 Table. Nucleotide substitution rates for alternative alleles at the sex-chromosomal loci.
Unigene	ORF			KS	KA	KA/KS
	Start	End	Length (bp)
comp18640_c0_seq1	NA	NA	NA	NA	NA	NA
comp18846_c0_seq1	1574	261	1314	0	0.001	NA
comp18855_c0_seq1	1889	180	1710	0.0024	0.0016	0.6379
comp19087_c1_seq1	825	226	600	0	0	NA
comp21013_c0_seq1	49	1326	1278	0.0033	0	0
comp21424_c0_seq1	956	291	666	0	0.0039	NA
comp22234_c0_seq1	2970	760	2211	0.0019	0	0
comp23335_c0_seq1	293	577	285	0	0.0047	NA
comp26781_c0_seq1	2	1276	1275	0.0033	0	0
comp29361_c0_seq1	137	36	102	0	0.0126	NA
comp32199_c0_seq1	1036	452	585	0.0073	0	0
comp32303_c0_seq1	2	694	693	0.0065	0.0037	0.5754
comp32347_c0_seq1	1295	321	975	0	0.0027	NA
comp32433_c0_seq1	148	1527	1380	0	0.001	NA
comp32454_c0_seq1	1936	395	1542	0.0029	0.0008	0.2877
comp33549_c0_seq1	1771	77	1695	0.0028	0.0008	0.265
comp33576_c0_seq1	NA	NA	NA	NA	NA	NA
comp33723_c0_seq1	2882	231	2652	0.0017	0.0005	0.2807
comp33872_c0_seq1	NA	NA	NA	NA	NA	NA
comp34398_c0_seq1	1987	419	1569	0.0056	0.0008	0.1493
comp36480_c1_seq2	1544	234	1311	0	0.001	NA
comp37879_c0_seq1	6109	3359	2751	0	0	NA
comp38376_c0_seq1	164	3004	2841	0.0015	0.0005	0.3067
comp38649_c0_seq1	169	903	735	0.0058	0	0
comp39327_c0_seq1	2004	721	1284	0	0	NA
comp39602_c0_seq2	227	1276	1050	0	0	NA
comp39641_c0_seq1	5402	492	4911	0.0009	0	0
comp39876_c0_seq2	368	2029	1662	0	0	NA
comp40573_c0_seq1	256	1821	1566	0.0027	0	0
comp41154_c0_seq1	NA	NA	NA	NA	NA	NA
comp41371_c0_seq2	3	386	384	0.0117	0	0
comp41476_c0_seq1	NA	NA	NA	NA	NA	NA
comp41527_c0_seq1	1395	394	1002	0.004	0.0027	0.6642
comp42108_c0_seq1	132	422	291	0.0134	0.0047	0.3473
comp43645_c0_seq1	1254	262	993	0.0045	0	0
comp44743_c0_seq1	476	3292	2817	0	0	NA
comp44781_c0_seq3	385	2013	1629	0.0028	0.0008	0.2832
comp45039_c0_seq1	1728	817	912	0.0102	0.0014	0.1381
comp45344_c0_seq1	7645	497	7149	0.0006	0.0004	0.5714
comp45700_c0_seq2	NA	NA	NA	NA	NA	NA
comp46724_c0_seq1	270	2642	2373	0	0.0006	NA
comp46844_c0_seq1	NA	NA	NA	NA	NA	NA
comp46846_c0_seq2	NA	NA	NA	NA	NA	NA
comp47159_c0_seq1	3569	417	3153	0.0014	0.0008	0.6014
comp47416_c0_seq2	NA	NA	NA	NA	NA	NA
comp47931_c0_seq4	212	1120	909	0	0.0015	NA
comp47939_c1_seq1	32	1264	1233	0.0036	0	0
comp48410_c1_seq1	NA	NA	NA	NA	NA	NA
comp49000_c0_seq6	3588	547	3042	0	0.0009	NA
comp49436_c0_seq1	2861	1668	1194	0.0036	0	0
comp49566_c0_seq4	478	3315	2838	0.0015	0.0009	0.6053
comp49789_c0_seq1	566	919	354	0	0	NA
comp49795_c0_seq1	898	275	624	0.007	0	0
comp49893_c0_seq1	304	1776	1473	0	0.0009	NA
comp49974_c0_seq2	1647	298	1350	0	0.0019	NA
comp50197_c0_seq1	1039	176	864	0.0052	0	0
comp50243_c0_seq2	516	1556	1041	0.0081	0.0025	0.3144
comp50308_c0_seq1	606	2678	2073	0.0085	0.0025	0.2967
comp50644_c1_seq2	931	299	633	0	0.002	NA
comp50659_c0_seq3	2666	216	2451	0.0018	0.0005	0.2912
comp50662_c0_seq3	3283	194	3090	0	0.0004	NA
comp50740_c0_seq1	433	720	288	0	0.0135	NA
comp50773_c0_seq3	1235	438	798	0.0053	0	0
comp50843_c0_seq2	266	1660	1395	0.003	0.0009	0.3102
comp50844_c0_seq1	3180	562	2619	0	0.0005	NA
comp50907_c0_seq4	1007	2374	1368	0	0.0028	NA
comp50953_c0_seq8	405	2570	2166	0.0043	0	0
comp51118_c0_seq3	NA	NA	NA	NA	NA	NA
comp51420_c0_seq2	787	999	213	0	0.0062	NA
comp51453_c0_seq1	2673	112	2562	0	0	NA
comp51683_c8_seq16	103	1461	1359	0	0	NA
comp51767_c0_seq2	344	1687	1344	0	0.001	NA
comp51849_c4_seq1	362	1468	1107	0	0	NA
comp51901_c1_seq31	1071	676	396	0	0	NA
comp51959_c0_seq3	393	551	159	0	0	NA
comp52055_c0_seq1	2574	877	1698	0.0026	0.0023	0.8949
comp52201_c0_seq3	2416	1355	1062	0	0	NA
comp52213_c0_seq1	142	1041	900	0.0048	0	0
comp52326_c1_seq8	276	1454	1179	0.0038	0	0
comp52369_c1_seq1	NA	NA	NA	NA	NA	NA
comp52408_c0_seq4	2896	188	2709	0	0.0005	NA
comp52474_c2_seq2	4214	3	4212	0.0051	0.0009	0.1809
comp52503_c0_seq1	NA	NA	NA	NA	NA	NA
comp52531_c4_seq14	NA	NA	NA	NA	NA	NA
comp52540_c0_seq9	145	357	213	0	0	NA
comp52545_c0_seq18	1529	2377	849	0	0	NA
comp52577_c1_seq14	464	2206	1743	0	0	NA
comp52579_c1_seq1	910	2	909	0.0048	0	0
comp52587_c1_seq71	12807	178	12630	0.0003	0	0
comp52603_c0_seq2	5680	3968	1713	0	0	NA
comp52604_c0_seq12	NA	NA	NA	NA	NA	NA
comp52608_c0_seq4	1008	2138	1131	0	0	NA
comp52612_c0_seq2	5672	6268	597	0	0	NA
comp52811_c0_seq1	1031	216	816	0	0.0016	NA
comp53161_c0_seq1	168	860	693	0	0.0019	NA
comp53213_c0_seq1	215	1192	978	0	0	NA
comp54189_c0_seq1	497	1504	1008	0.0041	0	0
comp59512_c0_seq1	2505	292	2214	0	0.0006	NA
comp14690_c0_seq1	NA	NA	NA	NA	NA	NA
comp17341_c0_seq1	98	469	372	0	0	NA
comp18290_c0_seq1	3	599	597	0	0.0021	NA
comp18775_c0_seq1	159	1628	1470	0	0.0009	NA
comp20290_c0_seq1	149	964	816	0	0	NA
comp20344_c0_seq1	1	501	501	0.0086	0	0
comp20530_c0_seq1	1	1182	1182	0	0.0011	NA
comp20602_c0_seq1	5	790	786	0	0.0017	NA
comp21587_c0_seq1	1568	69	1500	0.0028	0.0009	0.3177
comp21758_c0_seq1	207	560	354	0.0116	0	0
comp23666_c0_seq1	1869	571	1299	0	0	NA
comp23800_c0_seq1	206	415	210	0	0.0063	NA
comp25507_c0_seq1	2	415	414	0.011	0	0
comp26579_c0_seq2	376	2	375	0	0.0033	NA
comp26830_c0_seq1	222	605	384	0	0.0035	NA
comp29745_c0_seq1	343	1533	1191	0.0034	0	0
comp32821_c0_seq2	1784	288	1497	0.0028	0	0
comp32877_c0_seq1	1617	217	1401	0	0.0009	NA
comp32895_c0_seq1	27	2366	2340	0	0	NA
comp32915_c0_seq1	NA	NA	NA	NA	NA	NA
comp33157_c0_seq1	1542	319	1224	0	0.0011	NA
comp33377_c0_seq1	902	165	738	0	0.0017	NA
comp33379_c0_seq1	1679	51	1629	0.0026	0	0
comp33920_c0_seq1	NA	NA	NA	NA	NA	NA
comp34083_c0_seq1	1920	205	1716	0	0.0008	NA
comp34864_c0_seq1	1204	2	1203	0	0	NA
comp35610_c0_seq1	130	645	516	0.0085	0	0
comp39218_c0_seq1	2	931	930	0	0.0014	NA
comp39456_c0_seq1	50	388	339	0	0.008	NA
comp39557_c0_seq1	1395	1126	270	0	0	NA
comp41102_c0_seq1	1011	367	645	0	0.0021	NA
comp41113_c0_seq1	1629	187	1443	0	0.0009	NA
comp41560_c0_seq1	424	170	255	0.0219	0	0
comp41615_c0_seq2	338	946	609	0.0073	0	0
comp42154_c0_seq1	4480	341	3993	0	0.0006	NA
comp42352_c0_seq1	686	2920	2235	0	0.0006	NA
comp42461_c0_seq1	NA	NA	NA	NA	NA	NA
comp42571_c0_seq1	NA	NA	NA	NA	NA	NA
comp42892_c1_seq1	360	4049	3690	0	0	NA
comp43346_c0_seq1	552	1	552	0	0.0023	NA
comp43423_c0_seq3	2	463	462	0	0	NA
comp43796_c0_seq2	1475	468	1008	0	0	NA
comp44064_c0_seq1	121	1566	1446	0.0028	0	0
comp44081_c0_seq2	37	183	147	0	0.0097	NA
comp45136_c0_seq1	237	1766	1530	0.0055	0	0
comp45616_c0_seq1	NA	NA	NA	NA	NA	NA
comp45718_c0_seq1	NA	NA	NA	NA	NA	NA
comp46233_c0_seq1	331	1872	1542	0	0.0009	NA
comp46651_c0_seq1	1062	1	1062	0.0042	0	0
comp46713_c0_seq2	NA	NA	NA	NA	NA	NA
comp46936_c1_seq2	2516	459	2058	0	0	NA
comp47199_c0_seq1	NA	NA	NA	NA	NA	NA
comp47720_c0_seq4	864	430	435	0.0098	0	0
comp47883_c0_seq3	3	725	723	0	0.0018	NA
comp48609_c0_seq3	192	740	549	0	0.0024	NA
comp48615_c0_seq1	166	1002	873	0	0.0016	NA
comp48642_c0_seq2	NA	NA	NA	NA	NA	NA
comp49028_c0_seq1	161	1687	1527	0	0.0009	NA
comp49416_c0_seq2	NA	NA	NA	NA	NA	NA
comp49417_c1_seq1	NA	NA	NA	NA	NA	NA
comp49438_c0_seq1	73	495	423	0	0	NA
comp49559_c0_seq12	1328	438	891	0	0.0015	NA
comp49600_c0_seq2	859	146	714	0.0066	0	0
comp49946_c0_seq5	1412	300	1113	0	0	NA
comp50286_c0_seq1	69	854	786	0.0055	0	0
comp50464_c0_seq1	52	1149	1098	0.0039	0	0
comp50536_c0_seq4	472	239	234	0.0193	0	0
comp50566_c0_seq2	1073	1213	141	0	0	NA
comp50607_c0_seq4	63	383	321	0	0	NA
comp50825_c0_seq2	2841	304	2538	0	0.0005	NA
comp50840_c1_seq5	61	1995	1935	0	0.0007	NA
comp50845_c0_seq4	NA	NA	NA	NA	NA	NA
comp50876_c1_seq3	1887	373	1515	0.0029	0.0009	0.2986
comp50997_c1_seq4	1675	248	1428	0.0032	0	0
comp51042_c0_seq2	1987	191	1797	0	0.0007	NA
comp51150_c2_seq3	NA	NA	NA	NA	NA	NA
comp51172_c0_seq1	600	2276	1677	0	0.0008	NA
comp51199_c0_seq1	1512	2465	954	0	0	NA
comp51244_c0_seq16	1717	1079	639	0	0.0041	NA
comp51479_c3_seq11	1726	698	1029	0	0	NA
comp51566_c0_seq1	1007	327	681	0	0	NA
comp51603_c0_seq1	169	588	420	0	0.0032	NA
comp51624_c4_seq1	2	1267	1266	0.0035	0.001	0.289
comp51630_c4_seq7	NA	NA	NA	NA	NA	NA
comp51680_c1_seq1	NA	NA	NA	NA	NA	NA
comp51770_c0_seq1	NA	NA	NA	NA	NA	NA
comp51790_c0_seq15	2402	300	2103	0	0.0006	NA
comp51815_c0_seq19	NA	NA	NA	NA	NA	NA
comp51877_c0_seq1	989	177	813	0.0056	0	0
comp51888_c0_seq6	2	673	672	0	0.002	NA
comp51903_c0_seq4	1971	163	1809	0	0	NA
comp51920_c0_seq3	1040	2740	1701	0.0028	0	0
comp51956_c0_seq9	NA	NA	NA	NA	NA	NA
comp51963_c4_seq5	3	2369	2367	0	0.0017	NA
comp52014_c0_seq3	2032	119	1914	0	0.0007	NA
comp52017_c1_seq10	258	362	105	0	0	NA
comp52041_c0_seq1	128	2110	1983	0.0091	0.0007	0.0718
comp52065_c0_seq1	NA	NA	NA	NA	NA	NA
comp52123_c1_seq2	1453	1178	276	0.0156	0	0
comp52156_c0_seq1	2002	281	1722	0	0.0008	NA
comp52282_c3_seq8	1368	424	945	0.005	0	0
comp52353_c0_seq20	3795	424	3372	0.0013	0	0
comp52367_c1_seq2	1900	2712	813	0	0.0016	NA
comp52406_c0_seq7	NA	NA	NA	NA	NA	NA
comp52481_c0_seq4	NA	NA	NA	NA	NA	NA
comp52506_c0_seq4	NA	NA	NA	NA	NA	NA
comp52513_c0_seq60	784	116	669	0.0061	0	0
comp52526_c1_seq7	1292	489	804	0.0055	0	0
comp52528_c2_seq52	987	460	528	0	0	NA
comp52582_c0_seq82	1223	276	948	0.0085	0	0
comp52584_c0_seq4	40	2088	2049	0	0.0006	NA
comp52607_c0_seq3	4809	7661	2853	0	0	NA
comp52611_c0_seq5	1533	5291	3759	0	0.0004	NA
comp52613_c0_seq4	2273	6658	4386	0.001	0	0
comp52725_c0_seq1	590	234	357	0	0	NA
comp53806_c0_seq1	1503	610	894	0	0.0015	NA
comp54533_c1_seq1	3	1151	1149	0.0036	0	0
comp57466_c0_seq1	1970	312	1659	0	0.0008	NA
comp58962_c0_seq1	2428	407	2022	0.002	0	0
comp59007_c0_seq1	274	2355	2082	0.0021	0	0
comp65310_c0_seq1	NA	NA	NA	NA	NA	NA
Average				0.0022	0.001	0.1213
Standard error				0.0002	0.0001	0.0141
Maximum				0.0219	0.0135	0.8949
Minimum				0	0	0
